# Supplementary material for: Identification of Colorectal Cancer-Related RNA Markers from Whole Blood Using Integrated Bioinformatics Analysis
Source: Int J Mol Sci. 2025 Nov 30;26(23):11625. doi: 10.3390/ijms262311625 (PMC12692440; doi:10.3390/ijms262311625)
Supplement: Supplementary file 1 [file ijms-26-11625-s001.zip]

Archive with 1 entries (1 files):
- ijms-3940926-supplementary.pdf
